# Supplementary material for: Approaching Sarcopenic Obesity in Young and Middle-Aged Female Adults in Weight Management Settings: A Narrative Review
Source: Healthcare (Basel). 2022 Oct 15;10(10):2042. doi: 10.3390/healthcare10102042 (PMC9601683; doi:10.3390/healthcare10102042)
Supplement: Supplementary file 1 [file healthcare-10-02042-s001.zip]

Archive with 1 entries (1 files):
- healthcare-1942676-supplementary.pdf
